# Supplementary material for: Static Foot Disturbances and the Quality of Life of Older Person with Rheumatoid Arthritis
Source: Int J Environ Res Public Health. 2022 Jul 15;19(14):8633. doi: 10.3390/ijerph19148633 (PMC9321945; doi:10.3390/ijerph19148633)
Supplement: Supplementary file 1 [file ijerph-19-08633-s001.zip]

Archive with 1 entries (1 files):
- ijerph-1767613-supplementary.pdf
